# Supplementary material for: Hippocampal cells segregate positive and negative engrams
Source: Commun Biol. 2022 Sep 26;5:1009. doi: 10.1038/s42003-022-03906-8 (PMC9512908; doi:10.1038/s42003-022-03906-8)
Supplement: Supplementary file 3 — Supplementary Data 1 (new) [file 42003_2022_3906_MOESM3_ESM.xlsx]

## Sheet: Sheet1
Supplementary Data 1. Differently methylated genes
DMGs in Negative vCA1 cells (compared with Neutral)	DMGs in Positive vCA1 cells (compared with Neutral)	32 common elements in "Negative DMGs" and "Positive DMGs":
Mir1970c	Mir1970c	Dcc
Rn45s	Rn45s	Mir6354
Mir7686	Olfr781	Fam78b
Olfr781	Plcxd1	Rn45s
Galk1	1700001K19Rik	Lclat1
1700001K19Rik	Zfp955a	Gm14725
Hmmr	Mir1668	Hmga2
Pdcd6ip	Fzd1	Mir6341
Gm20752	1700057G04Rik	Stxbp6
A730082K24Rik	Luzp2	Shtn1
Ssxb10	Cerk	Mir1970c
Platr9	Gng5	Nisch
Sh3pxd2b	Fos	Gm12596
Angpt2	Nrsn1	Gm20752
Mindy2	Runx2	1700001K19Rik
Zfp609	Cmtr1	Cdh9
Thsd7b	Tnk2os	Col19a1
Phlpp1	Smad4	Angpt2
Ccdc33	Mir879	Runx1
Bmper	Gm20319	Mecom
Nisch	Trap1	Ccdc33
Greb1	Gm28590	Slc35b3
Gmppb	Zfp296	Olfr781
Gabrg3	4933402J07Rik	Trib2
Dcc	Aopep	Rgs18
Col19a1	8430422H06Rik	Poteg
Aif1	Gm20752	Ccdc85c
Mecom	Elmo2	Cntnap2
Anks1b	Xxylt1	Cps1
Pea15a	Akap6	Sh3pxd2b
Nyap2	4930474N09Rik	Gm8096
4930467E23Rik	Morf4l1-ps1	Bmper
Gm5136	Opcml
Ykt6	Rtn4rl1
7420701I03Rik	Tmc3
Gm12596	Sh3pxd2b
Fam78b	Tafa4
Sox5	Dpy19l1
Runx1	4930505G20Rik
Cntn5	Anxa3
Cntnap2	Syt16
March11	Slc38a7
Slc16a7	Csgalnact1
Gm14015	Gm6402
Slitrk2	Polq
Mir1952	Crocc
Lrrc52	Fam129b
Mir6354	St6gal1
Htr1d	Zfp521
a	Zbtb7c
Lclat1	Mir6896
Gm14725	Acly
Map3k7	Mir378a
Hmga2	Otud7a
Ak2	Mir3106
Mir6341	Lrrn3
Hey1	Psapl1
Stxbp6	Ift43
Slc27a6	Gm5089
Gm4632	Ccdc33
Gpr165	Snx29
Shtn1	Cmip
Nfkbiz	Bmper
Tmem74	Ppp2r2b
Pou4f3	Syde1
Sec61b	Wars2
Tnfsf15	Psmd1
1700022A22Rik	Gm13205
Gm36669	4930578I06Rik
Ripk4	Dtnbp1
Gm813	Gtf2a1l
Cdh9	Nisch
Mex3c	Tmod1
Ifnb1	Spata5
Bambi	Evc
Smim10l1	Dnah10
Otud4	Cd244a
Ccdc85a	Clca1
Slc35b3	Suv39h1
Trib2	Vdac3
Asb1	Klk1b21
9230019H11Rik	Scn10a
Prr5	Prim2
Rgs18	Cebpg
Mir7j	4930430F21Rik
Poteg	4933417O13Rik
Tmem139	Mir592
Zfp275	Gch1
Cdh6	Acte1
Hdgfl1	Dcc
Ccdc85c	Col19a1
Cps1	Slc7a1
1700054K19Rik	Angpt2
Ppp1r2-ps3	Rnf125
Gm8096	Zfp644
Sez6	Sfi1
Bloc1s3	Lingo1
Mir7021	Mecom
	Pibf1
	Sipa1l2
	Mir3085
	Chchd3
	Foxp1
	BC031361
	Trim68
	Itga10
	Palld
	Cryab
	Upp2
	Gng2
	Vasp
	Ica1
	Fbxw7
	Fgfbp1
	Pex5l
	Fam78b
	Mcf2l
	Phtf1os
	Wdfy4
	Shank2
	Runx1
	Dbx1
	Slc2a9
	Popdc2
	Pcdh9
	Myo5c
	Hpse2
	Kcnh4
	Gtf2i
	March4
	Acsl6
	Cadm1
	Crebbp
	Bcat1
	Cntnap2
	Sirpb1a
	Lrrc3b
	Lclat1
	Ugt8a
	Stam2
	Suclg2
	Mlph
	Gm12596
	Rgs18
	4930429B21Rik
	Tcf3
	Rasl11a
	Mterf4
	Ppp4r2
	Stxbp6
	Eno1
	Rnf144b
	Gm833
	Rrp15
	1700063A18Rik
	Mir6899
	Rreb1
	Amz1
	Trib2
	Zfp804a
	Diaph2
	Slc17a3
	Btg4
	Nuak1
	Mospd2
	H60c
	Pde1a
	1190028D05Rik
	Rab3d
	BB123696
	Olfr381
	Gm29683
	Gpr26
	Atp1a1
	Abhd17c
	Gm14725
	Spaca1
	Tmem158
	D630023F18Rik
	4930563J15Rik
	Cdh9
	Unc5d
	Ftmt
	Msl3l2
	Zfp770
	Shtn1
	Mid1ip1
	Asprv1
	Cacng8
	Styk1
	Adgrl3
	Ccdc85c
	Mir3072
	Gpcpd1
	Actr3
	Frem1
	Slc35b3
	1700028P15Rik
	1700017L05Rik
	Cenpa
	Hmga2
	Cps1
	Olfm4
	Tmsb10
	Tmem200c
	1700008P02Rik
	Art2b
	Gm7102
	Ppargc1a
	Snx10
	Dio3os
	Lyplal1
	Dcdc2c
	Scd4
	4930470O06Rik
	Rasd2
	A930031H19Rik
	Gm8096
	1700049L16Rik
	Esp8
	Lrrn2
	Adam23
	Ccng1
	Mir6341
	4930556N09Rik
	Tbl1xr1
	Olfm1
	Jun
	Ankrd16
	5930438M14Rik
	4933406K04Rik
	Ctsm
	Basp1
	Kcnj2
	Calm3
	Smarca2
	Meis1
	Arl6ip6
	Poteg
	Slc22a16
	Arhgap20
	Dazl
	AA545190
	Grk3
	Mir6354
	Ano5
	Nmt2
	Gm20740
	Ly6d
	Bcar3
	Foxo3
	Ccdc50
	E330011O21Rik
	9530068E07Rik
	Adgrg6
	Srbd1
	Col15a1
	Pin1
	6430706D22Rik
	Eif2b5
	Wrnip1
	Tril
	Ehmt2
	Stox2
	Dux
	Tmem174
