# Supplementary material for: Hippocampal cells segregate positive and negative engrams
Source: Commun Biol. 2022 Sep 26;5:1009. doi: 10.1038/s42003-022-03906-8 (PMC9512908; doi:10.1038/s42003-022-03906-8)
Supplement: Supplementary file 4 — Supplementary Data 2 [file 42003_2022_3906_MOESM4_ESM.xlsx]

## Sheet: Figure 1d
	TdTomato (+) Cells - Appetitive			EYFP (+) Cells - Aversive
Bregma
-2.6	28	27	25	2	1	1
-2.8	25	24	20	1	2	2
-3	10	6	7	8	5	10
-3.2	2	1	2	27	25	26
-3.4	1	0.5	1	30	33	32

## Sheet: Figure 1h
% Cell Count
EYFP	TdTomato	cFos
25.1754	27.8411	23.6945
17.9916	19.4195	25.4213
15.965	13.905	24.42
18.2454	19.4171	17.241
23.0261	33.1893	16.1976
19.2422	24.5037	24.7323
21.8328	17.3577	23.9675
25.5075	14.7675	15.3045
18.5636	21.0469	19.9193
31.3715	17.5097	24.623
24.373	26.1278	18.7184
32.6008	15.0161	24.1048

## Sheet: Figure 1i
Appetitive-Aversive	Aversive - Aversive	Appetitive - Aversive	Appetitive - Appetitive
1.42315	20.2806	2.05857	18.7287
3.62854	19.1881	2.5476	16.4274
1.87045	22.0592	2.53235	13.4878
0.635825		3.21851	16.2496
2.54873

## Sheet: Figure 1j
Aversive - Stress	Appetitive - Milk
15.2828	9.76803
12.0309	11.3139
12.7406	11.8414
12.1878	12.5746
17.0905	16.8887
17.5133	9.53694
18.1663	18.2357

## Sheet: Figure 1k
Appetitive - Stress	Aversive - Stress	Appetitive - Milk	Aversive - Milk
7.04861	16.6613	14.8847	2.79356
7.37999	22.1712	14.2743	4.31464
3.4275	11.1227	12.6726	5.37406
3.18025		13.7277	4.89207
4.55484

## Sheet: Figure 1l
Aversive - Appetitive - Stress	Aversive - Aversive - Stress	Female - Aversive - Milk	Appetitive - Appetitive - Milk
1.21664	3.86484	1.10672	2.83679
1.46141	4.29314	0.717552	3.83706
1.19186	3.32694	0.454088	3.52481
0.35115		0.821008	3.50041
0.0588106

## Sheet: Figure 2e-o
Brain Region	Mouse	Terminal Fluorescence EYFP	Terminal Fluorescence TdTomato
Anterior BLA	1	1.53975e+06	2.49116e+07
	2	1.31173e+06	3.25722e+07
	3	1499926	2.10146e+07
Medial BLA	1	3.8212e+07	7.83279e+07
	2	5.8012e+07	5.87293e+07
	3	6.8191e+07	6.72932e+07
Posterior BLA	1	2.65559e+07	1.13691e+08
	2	2.21781e+07	1.12517e+08
	3	3.81121e+07	1.23323e+08
BasoMedial Posterior Amygdala	1	2.53601e+08	1.15007e+08
	2	2.3271e+08	1.00211e+08
	3	1.93719e+08	1.20837e+08
Prefrontal Cortex	1	1.62393e+07	2.03694e+07
	2	2.19832e+07	1.52618e+07
	3	1.92182e+07	1.28792e+07
anterior commissure anterior part	1	1.94749e+08	1.63642e+07
	2	1.96028e+08	1.54863e+07
	3	185319100	1.33712e+07
Nucleus Accumbens Core	1	2.01218e+07	2.34262e+07
	2	1.28628e+07	2.37922e+07
	3	1.17428e+07	2.18742e+07
Fornix	1	1.3907e+07	1.14762e+07
	2	1.47893e+07	1.02474e+07
	3	1.59824e+07	1.09642e+07
Hypothalamus	1	1.03774e+07	1.21109e+06
	2	1.28904e+07	1.34587e+06
	3	1.13527e+07	1.3653e+06
Upper Layer of the DG	1	3.08771e+06	2.95298e+07
	2	3.12e+06	3.09238e+07
	3	2.89325e+06	3.10925e+07
Lower Layer of DG	1	1.68579e+07	6.6206e+06
	2	1.56982e+07	5.63298e+06
	3	1.85327e+07	6.89742e+06

## Sheet: Figure 3c
1st Experiment
	% of EYFP+
neutral	0.35
negative	0.63
positive	0.6
2nd Experiment
	% of EYFP+
neutral	0.39
negative	0.66
positive	0.58
3rd Experiment
	% of EYFP+
neutral	0.3
negative	0.61
positive	0.63
Average
	% of EYFP+
neutral	0.35
negative	0.63
positive	0.6
SD
neutral	0.05
negative	0.03
positive	0.03

## Sheet: Figure 6c-g
Aversive - Appetitive Switch
	PFC					Nac					BLA
% Preference		Baseline	PreInduction	PostInduction			Baseline	PreInduction	PostInduction			Baseline	PreInduction	PostInduction
	1	44.1667	46.3333	31.8333		1	50	37.1667	55.5		1	57	11.6667	71.6667
	2	61.1667	24.5	53.5		2	66.3333	36.8333	47.8333		2	57.3333	24	56.6667
	3	50.6667	59.5	70.6667		3	51.3333	30.3333	73.3333		3	46	27.8333	58.8333
	4	52.5	59.3333	45		4	48	29.6667	60		4	52.3333	30.1667	59.3333
	5	66.1667	59.1667	61.1667		5	42.8333	17.3333	34		5	49.5	8	59.8333
	6	54.1	56	62		6	53.3333	35.8333	63.3333		6	50.6667	29	53
	7	53.1	47	54		7	46.8333	29.5	40.5		7	54.5	12.6667	64.6667
						8	47	21.1	40.1		8	46.3333	29	45
											9	53.3333	20.6667	43
											10	50.8333	18.3333	52
	vCA1					EYFP
		Baseline	PreInduction	PostInduction			Baseline	PreInduction	PostInduction
	1	55	54.3333	54.8333		1	46.3333	48.3333	58.3333
	2	50.4833	30.3333	62		2	57.1667	50.6667	50.6667
	3	40	49.1667	35.1667		3	53.8333	62	62
	4	41.1667	53.8333	42.5		4	50.8333	53.1667	53.1667
	5	40	58	52		5	50.8333	54	47.3333
	6	44	61.1667	32.6667		6	50.621	49.811	54.2892
	7	55.5	43.8333	41		7	47.8937	45.8211	43.921
	8	49	47.3333	49.1667		8	55.81	52.11	56.1

## Sheet: Figure 6i-m
Aversive - Appetitive Switch
	PFC					Nac					BLA
% Preference		Baseline	PreInduction	PostInduction			Baseline	PreInduction	PostInduction			Baseline	PreInduction	PostInduction
	1	49.6667	44.3333	65.5		1	52.6667	68.8333	42.3333		1	50.3333	66.6667	35.3333
	2	50.5	69.5	69.5		2	45.3333	63.3333	43.5		2	44.3333	77.8333	41.6667
	3	42.8333	47.6667	50.5		3	52.1667	61.5	41.6667		3	61.3333	64.6667	29.3333
	4	56.5	52.8333	59.5		4	47.5	55.5	47.1667		4	56.1667	70.1667	21.5
	5	57.3333	68.3333	59.1667		5	57.1667	68.8333	43.1667		5	30.8333	72	36.5
	6	60	54	66.6667		6	42.8333	60.1667	62		6	42.8333	61.1667	22.3333
	7	37.8333	66.6667	58.6667		7	55.8333	76.1667	56.6667		7	49.1667	62.8333	32.5
						8	36.6667	60.6667	27.8333		8	58.3333	70.8333	29
											9	43	80.8333	14.8333
											10	56	79.6667	48.5
												52.3333	66.1667	33.5
	vCA1					EYFP
		Baseline	PreInduction	PostInduction			Baseline	PreInduction	PostInduction
	1	47.6667	62.6667	56		1	46.3333	58.3333	58.3333
	2	55.8333	61.1667	60		2	55	54	54
	3	41.6667	56.3333	42.3333		3	53.8333	52	62
	4	52.6667	55.5	49		4	50.3333	57.5	39.3333
	5	49.3333	57.3333	46.3333		5	50.8333	54	50.6667
	6	32.3333	60.6667	50.8333		6	50.8333	46.3333	53.1667
	7	53	44.1667	53.6667		7	46.3333	48.21	53.1667
	8	47.6667	48.6667	43.6667		8	52.1	56.1	59.1
		47.8333	48.6667	60.6667
